# Supplementary material for: Esophageal Mucoepidermoid Carcinoma: A Review of 58 Cases
Source: Front Oncol. 2022 Apr 13;12:836352. doi: 10.3389/fonc.2022.836352 (PMC9043553; doi:10.3389/fonc.2022.836352)
Supplement: Supplementary file 1 [file Table_1.xlsx]

## Sheet: Sheet1
ID	OS	Survival time (months)	Sex	Age	Histologci grade	Length(cm)	Thoracotomy	Resection margin	Location	Positive lymph nodes	Total lymph nodes	N category	T category	Treatment	Postoperative complications
4	L	212	1	40	2	3.5	Left thoracotomy	Radical	Middle third	0	24	0	3	S
7	L	265	1	46	2	6	Left thoracotomy	Radical	Middle third	0	7	0	3	S
9	L	256	2	78	1	6	Left thoracotomy	Radical	Middle third	0	18	0	4	S	anastomotic leak
10	L	241	1	40	2	3	Left thoracotomy	Radical	Upper third	0	24	0	3	S
13	L	218	1	53	1	4	Left thoracotomy	Radical	Middle third	0	5	0	3	S+R
16	L	207	1	68	2	5	Left thoracotomy	Radical	Upper third	0	7	0	4	S+R
21	L	183	1	58	2	5	Left thoracotomy	Radical	Middle third	0	14	0	3	S
23	L	181	1	52	3	5	Left thoracotomy	Radical	Middle third	0	11	0	3	S+R
26	L	169	1	41	3	3	Left thoracotomy	Radical	Middle third	1	11	1	2	S+R
27	L	167	1	57	2	3	Left thoracotomy	Radical	Middle third	0	11	0	3	S+R
30	L	143	2	67	2	4	Left thoracotomy	Radical	Middle third	0	13	0	3	S+R
34	L	122	1	45	1	5	Right thoracotomy	Radical	Middle third	0	32	0	2	S	pneumonia
35	L	122	1	54	1	5	Left thoracotomy	Radical	Middle third	6	18	2	2	S
36	L	110	2	58	1	5	Right thoracotomy	Radical	Middle third	0	24	0	2	S
38	L	97	1	61	1	6	Left thoracotomy	Radical	Lower third	0	38	0	2	S
41	L	84	1	52	1	5	Left thoracotomy	Radical	Upper third	0	26	0	2	S+C
42	L	84	2	46	1	3	Right thoracotomy	Radical	Lower third	0	23	0	2	S
43	L	81	2	62	3	5	Left thoracotomy	Radical	Middle third	2	27	1	3	S
45	L	76	2	66	1	3.5	Right thoracotomy	Radical	Upper third	0	25	0	4	S+R
46	L	72	1	75	1	5	Left thoracotomy	Radical	Lower third	1	13	1	2	S+C
47	L	60	2	53	1	5	Right thoracotomy	Radical	Middle third	0	16	0	4	S
48	L	8	1	66	3	5	Right thoracotomy	Radical	Middle third	1	35	1	4	S+R
49	L	34	2	60	2	1.5	Left thoracotomy	Radical	Middle third	0	26	0	2	S
50	L	35	1	55	2	6	Right thoracotomy	Radical	Lower third	0	28	0	3	S
51	L	18	1	63	2	3	Right thoracotomy	Radical	Middle third	0	16	0	3	S
52	L	16	1	61	2	3	Right thoracotomy	Radical	Middle third	0	46	0	3	S
53	L	15	1	69	2	5	Right thoracotomy	Radical	Middle third	0	16	0	3	S+R
55	L	8	2	72	2	5	Right thoracotomy	Radical	Middle third	0	16	0	3	S+R
58	L	97	2	55	1	3	Left thoracotomy	Radical	Upper third	0	18	0	3	S
2	D	13	1	51	2	4.5	Left thoracotomy	Radical	Middle third	1	11	1	3	S
3	D	29	2	62	3	4	Left thoracotomy	Radical	Middle third	0	12	0	3	S
5	D	59	2	63	2	4	Left thoracotomy	Radical	Lower third	0	6	0	3	S
6	D	23	1	66	2	8	Left thoracotomy	Palliative	Upper third	0	13	0	4	S
8	D	8	1	45	1	7	Left thoracotomy	Palliative	Middle third	7	14	3	4	S
11	D	20	1	45	2	5	Left thoracotomy	Radical	Lower third	3	11	2	3	S	chylothorax
12	D	6	2	67	2	5	Left thoracotomy	Radical	Middle third	0	5	0	3	S
14	D	93	2	68	2	4	Left thoracotomy	Radical	Middle third	0	15	0	3	S
15	D	48	1	67	2	5	Left thoracotomy	Radical	Middle third	0	18	0	3	S
17	D	186	1	52	1	3.5	Left thoracotomy	Radical	Middle third	0	15	0	4	S+R
18	D	29	1	60	1	5	Left thoracotomy	Radical	Middle third	0	10	0	3	S
19	D	23	1	72	2	6	Left thoracotomy	Palliative	Middle third	0	6	0	4	S+R
20	D	29	2	47	2	3	Left thoracotomy	Radical	Middle third	0	4	0	3	S
22	D	8	1	65	2	4	Left thoracotomy	Radical	Middle third	0	10	0	3	S
24	D	18	2	47	2	4	Left thoracotomy	Radical	Middle third	2	11	1	3	S+R
25	D	104	2	63	1	5	Left thoracotomy	Radical	Middle third	0	16	0	3	S
28	D	3	1	70	2	5.5	Left thoracotomy	Radical	Upper third	0	6	0	1	S
29	D	9	1	55	3	5	Left thoracotomy	Radical	Middle third	6	27	2	3	S
31	D	45	2	78	2	7	Left thoracotomy	Radical	Middle third	0	19	0	3	S	pneumonia
32	D	82	1	68	2	5	Left thoracotomy	Radical	Middle third	0	12	0	3	S
33	D	40	1	59	3	5	Right thoracotomy	Radical	Upper third	0	30	0	3	S	anastomotic leak
37	D	5	1	57	3	3.5	Right thoracotomy	Palliative	Upper third	0	11	0	3	S+R+C
39	D	86	1	59	3	5	Right thoracotomy	Radical	Lower third	2	23	1	3	S	pneumonia
40	D	21	2	59	3	5	Left thoracotomy	Radical	Middle third	0	31	0	3	S+R
44	D	32	1	56	3	5	Right thoracotomy	Radical	Middle third	0	23	0	3	S
54	D	11	2	65	3	5	Right thoracotomy	Radical	Lower third	1	37	1	3	S+C
56	D	9	2	56	3	5	Right thoracotomy	Radical	Middle third	2	25	1	2	S
57	D	16	2	62	2	3	Right thoracotomy	Radical	Upper third	1	12	1	4	S+R
1	D	16	1	52	1	6	Left thoracotomy	Radical	Lower third	8	18	3	4	S
